# Supplementary material for: Controlling Microparticle Morphology in Melt-Jet Printing of Active Pharmaceutical Ingredients through Surface Phenomena
Source: Pharmaceutics. 2023 Jul 26;15(8):2026. doi: 10.3390/pharmaceutics15082026 (PMC10459835; doi:10.3390/pharmaceutics15082026)
Supplement: Supplementary file 1 [file pharmaceutics-15-02026-s001.zip]

Archive with 1 entries (1 files):
- pharmaceutics-2473875-supplementary.pdf
